# Supplementary material for: SCG2: A Prognostic Marker That Pinpoints Chemotherapy and Immunotherapy in Colorectal Cancer
Source: Front Immunol. 2022 Jul 1;13:873871. doi: 10.3389/fimmu.2022.873871 (PMC9283651; doi:10.3389/fimmu.2022.873871)
Supplement: Supplementary file 5 [file Table_1.xlsx]

## Sheet: Table S1
Table S1. Details of baseline information in 15 public datasets and an in-house dataset.
Accession	TCGA-CRC	GSE17536	GSE17537	GSE29621	GSE38832	GSE39582	GSE161158	GSE19860	GSE62080	GSE69657	GSE87211	qPCR assay
Platform	Illumina RNAseq	Affymetrix Human Genome U133 Plus 2.0 Array
GPL		GPL570
PMID		19914252	19914252	22362069	25320007	23700391	10.1101/2020.02.16.20023663	31893575	17327601	23647300	29119627
Number of Patients (%)	169 (100%)	111 (100%)	55 (100%)	40 (100%)	122 (100%)	465 (100%)	141 (100%)	40 (100%)	21 (100%)	30 (100%)	363 (100%)	76 (100%)
Age
≤65	88 (52.1)	52 (46.8)	33 (60.0)			179 (38.5)	71 (50.4)			24 (80.0)	207 (57.0)	32 (42.1)
>65	81 (47.9)	59 (53.2)	22 (40.0)			286 (61.5)	70 (49.6)			6 (20.0)	154 (42.4)	44 (57.9)
Not available	0 (0.0)	0 (0.0)	0 (0.0)			0 (0.0)	0 (0.0)			0 (0.0)	2 (0.6)	0 (0.0)
Gender
Male	89 (52.7)	53 (47.7)	26 (47.3)	22 (55.0)		263 (56.6)				21 (70.0)	248 (68.3)	36 (47.4)
Female	80 (47.3)	58 (52.3)	29 (52.7)	18 (45.0)		202 (43.4)				9 (30.0)	115 (31.7)	40 (52.6)
T stage
T1+T2	7 (4.1)			1 (2.5)		20 (4.3)				3 (10.0)		21 (27.6)
T3+T4	162 (95.9)			39 (97.5)		426 (91.6)				27 (90.0)		55 (73.4)
Not available	0 (0.0)			0 (0.0)		19 (4.1)				0 (0.0)		0 (0.0)
N stage
N0	99 (58.6)			21 (52.5)		250 (53.8)				0 (0.0)		42 (76.4)
N1+N2	70 (41.4)			18 (45.0)		186 (40.0)				30 (100.0)		33 (33.6)
Not available	0 (0.0)			1 (2.5)		29 (6.2)				0 (0.0)		0 (0.0)
AJCC stage
I	0 (0.0)	0 (0.0)	4 (7.3)	0 (0.0)	18 (14.8)	0 (0.0)	0 (0.0)					9 (11.8)
II	99 (58.6)	55 (49.5)	15 (27.3)	22 (55.0)	35 (28.6)	205 (44.1)	61 (43.3)					22 (28.9)
III	70 (41.4)	56 (50.5)	19 (34.5)	18 (45.0)	39 (32.0)	260 (55.9)	80 (56.7)					28 (36.8)
IV	0 (0.0)	0 (0.0)	17 (30.9)	0 (0.0)	30 (24.6)	0 (0.0)	0 (0.0)					17 (22.5)
Survival status
Alive	157 (92.9)	76 (68.5)	35 (63.6)	28 (70.0)	94 (77.0)	327 (60.3)					304 (83.7)
Dead	12 (7.1)	35 (31.5)	20 (36.4)	12 (30.0)	28 (23.0)	138 (29.7)					49 (16.1)
Relapse status
No	145 (85.8)	80 (72.1)	36 (65.5)	33 (82.5)	83 (68.0)	327 (60.3)	100 (70.9)				268 (73.8)	48 (63.2)
Yes	24 (14.2)	31 (27.9)	19 (34.5)	7 (17.5)	9 (7.4)	138 (29.7)	41 (29.1)				85 (23.4)	28 (36.8)
Adjuvant chemotherapy
No	86 (50.9)			17 (42.5)		257 (55.3)		0 (0)	0 (0)	0 (0)		0 (0)
Yes	67 (39.6)			23 (57.5)		207 (44.5)		40 (100)	21 (100)	30 (100)		76 (100%)
Not available	16 (9.5)			0 (0.0)		1 (0.2)		0 (0)	0 (0)	0 (0)		0 (0)
Response to ACT
No	7 (18.4)							25 (62.5)	12 (57.1)	17 (56.7)		33 (46.1)
Yes	31 (81.6)							15 (37.5)	9 (42.9)	13 (43.3)		41 (53.9)

## Sheet: Table S2
Table S2. The forward and reverse primers for qRT-PCR.
Genes	Forward (5’- to 3’-)	Reverse (5’- to 3’-)
SCG2	ACCAGACCTCAGGTTGGAAAA	AAGTGGCTTTCATCGCCATTT
GLIS2	AGCTGAGTATCACCAAGCTCC	AGGCTGAGGTCCACGAGAG
MAOB	GGCGGCATCTCAGGTATGG	GGTCTCCAATCCTAGCTCCTTG
ZHX2	GGTTCGGACATCACAAGTAGTAG	GGTGTGCCGATTCCTTTCTCT
GAPDH	GGAGCGAGATCCCTCCAAAAT	GGCTGTTGTCATACTTCTCATGG
